# Supplementary material for: Research on the Influence Path of Metacognitive Reading Strategies on Scientific Literacy
Source: J Intell. 2023 Apr 23;11(5):78. doi: 10.3390/jintelligence11050078 (PMC10218841; doi:10.3390/jintelligence11050078)
Supplement: Supplementary file 1 [file jintelligence-11-00078-s001.zip]

Archive with 1 entries (1 files):
- jintelligence-2219112-supplementary.pdf
